# Supplementary material for: DNA methylation directs microRNA biogenesis in mammalian cells
Source: Nat Commun. 2019 Dec 11;10:5657. doi: 10.1038/s41467-019-13527-1 (PMC6906426; doi:10.1038/s41467-019-13527-1)
Supplement: Supplementary file 4 — Supplementary Data 1 [file 41467_2019_13527_MOESM4_ESM.xlsx]

## Sheet: Homo Sapiens
Supplementary Table 1_miRNAs sub groups Human and Mouse
bilateral	depleted	downstream	upstream	flat
hsa-mir-1245a	hsa-let-7i	hsa-let-7a-3	hsa-let-7f-1	hsa-let-7a-2
hsa-mir-1246	hsa-mir-101-1	hsa-let-7f-2	hsa-let-7g	hsa-let-7b
hsa-mir-1250	hsa-mir-105-2	hsa-mir-106a	hsa-mir-1-2	hsa-let-7c
hsa-mir-1278	hsa-mir-1181	hsa-mir-106b	hsa-mir-100	hsa-mir-1-1
hsa-mir-153-2	hsa-mir-1233-1	hsa-mir-10a	hsa-mir-1178	hsa-mir-101-2
hsa-mir-190a	hsa-mir-1233-2	hsa-mir-1197	hsa-mir-1200	hsa-mir-103a-1
hsa-mir-217	hsa-mir-1270-1	hsa-mir-1207	hsa-mir-1203	hsa-mir-103a-2
hsa-mir-2278	hsa-mir-1270-2	hsa-mir-1238	hsa-mir-1205	hsa-mir-103b-1
hsa-mir-301a	hsa-mir-1281	hsa-mir-1249	hsa-mir-1225	hsa-mir-103b-2
hsa-mir-3130-2	hsa-mir-1302-11	hsa-mir-1263	hsa-mir-124-1	hsa-mir-105-1
hsa-mir-3138	hsa-mir-132	hsa-mir-1266	hsa-mir-1254-1	hsa-mir-107
hsa-mir-328	hsa-mir-133a-2	hsa-mir-1269b	hsa-mir-1256	hsa-mir-10b
hsa-mir-3653	hsa-mir-1912	hsa-mir-1273a	hsa-mir-1268a	hsa-mir-1179
hsa-mir-3654	hsa-mir-196b	hsa-mir-1273g	hsa-mir-1268b	hsa-mir-1180
hsa-mir-3660	hsa-mir-197	hsa-mir-1276	hsa-mir-127	hsa-mir-1182
hsa-mir-3664	hsa-mir-199a-2	hsa-mir-128-2	hsa-mir-1273f	hsa-mir-1183
hsa-mir-378a	hsa-mir-200c	hsa-mir-1282	hsa-mir-1275	hsa-mir-1184-1
hsa-mir-3917	hsa-mir-2054	hsa-mir-1286	hsa-mir-1289-2	hsa-mir-1185-1
hsa-mir-3925	hsa-mir-212	hsa-mir-1287	hsa-mir-1296	hsa-mir-1185-2
hsa-mir-3975	hsa-mir-2467	hsa-mir-1293	hsa-mir-1298	hsa-mir-1193
hsa-mir-4315-1	hsa-mir-2861	hsa-mir-1294	hsa-mir-1302-5	hsa-mir-1202
hsa-mir-4425	hsa-mir-3118-4	hsa-mir-1295a	hsa-mir-1302-7	hsa-mir-1204
hsa-mir-4483	hsa-mir-3118-5	hsa-mir-1301	hsa-mir-1306	hsa-mir-1206
hsa-mir-4517	hsa-mir-3118-6	hsa-mir-1302-2	hsa-mir-135b	hsa-mir-1208
hsa-mir-452	hsa-mir-3152	hsa-mir-1307	hsa-mir-139	hsa-mir-1224
hsa-mir-4649	hsa-mir-3153	hsa-mir-145	hsa-mir-142	hsa-mir-1226
hsa-mir-4687	hsa-mir-3156-3	hsa-mir-146b	hsa-mir-143	hsa-mir-1227
hsa-mir-4716	hsa-mir-3175	hsa-mir-152	hsa-mir-148a	hsa-mir-1228
hsa-mir-4731	hsa-mir-3180-5	hsa-mir-153-1	hsa-mir-150	hsa-mir-1229
hsa-mir-4736	hsa-mir-3190	hsa-mir-15b	hsa-mir-1825	hsa-mir-1231
hsa-mir-4798	hsa-mir-3191	hsa-mir-181b-2	hsa-mir-187	hsa-mir-1236
hsa-mir-506	hsa-mir-320a	hsa-mir-181d	hsa-mir-18a	hsa-mir-1237
hsa-mir-508	hsa-mir-320d-2	hsa-mir-182	hsa-mir-193b	hsa-mir-124-3
hsa-mir-5087	hsa-mir-325	hsa-mir-1827	hsa-mir-195	hsa-mir-1243
hsa-mir-5092	hsa-mir-3652	hsa-mir-183	hsa-mir-1972-1	hsa-mir-1244-1
hsa-mir-517a	hsa-mir-3655	hsa-mir-185	hsa-mir-19b-2	hsa-mir-1244-2
hsa-mir-548ar	hsa-mir-3656	hsa-mir-188	hsa-mir-2052	hsa-mir-1244-3
hsa-mir-548j	hsa-mir-3661	hsa-mir-190b	hsa-mir-20a	hsa-mir-1245b
hsa-mir-548o	hsa-mir-3675	hsa-mir-1910	hsa-mir-2276	hsa-mir-1247
hsa-mir-548v	hsa-mir-3676	hsa-mir-1911	hsa-mir-23a	hsa-mir-1248
hsa-mir-551a	hsa-mir-3690-1	hsa-mir-1972-2	hsa-mir-23b	hsa-mir-1252
hsa-mir-556	hsa-mir-384	hsa-mir-19a	hsa-mir-24-1	hsa-mir-1253
hsa-mir-5585	hsa-mir-4261	hsa-mir-200a	hsa-mir-26a-1	hsa-mir-1254-2
hsa-mir-590	hsa-mir-4278	hsa-mir-205	hsa-mir-26a-2	hsa-mir-1255a
hsa-mir-6075	hsa-mir-4283-1	hsa-mir-208b	hsa-mir-29a	hsa-mir-1255b-1
hsa-mir-635	hsa-mir-4286	hsa-mir-2115	hsa-mir-29b-2	hsa-mir-1255b-2
hsa-mir-6515	hsa-mir-4300	hsa-mir-2116	hsa-mir-29c	hsa-mir-1257
hsa-mir-6721	hsa-mir-4303	hsa-mir-223	hsa-mir-302a	hsa-mir-1258
hsa-mir-760	hsa-mir-4318	hsa-mir-224	hsa-mir-3064	hsa-mir-125b-2
hsa-mir-802	hsa-mir-4438	hsa-mir-24-2	hsa-mir-30d	hsa-mir-126
hsa-mir-936	hsa-mir-4440	hsa-mir-2682	hsa-mir-31	hsa-mir-1260a
hsa-mir-941-3	hsa-mir-4442	hsa-mir-28	hsa-mir-3132	hsa-mir-1260b
	hsa-mir-4449	hsa-mir-296	hsa-mir-3134	hsa-mir-1261
	hsa-mir-4453	hsa-mir-297	hsa-mir-3135a	hsa-mir-1262
	hsa-mir-4466	hsa-mir-302d	hsa-mir-3141	hsa-mir-1264
	hsa-mir-4477a	hsa-mir-302f	hsa-mir-3165	hsa-mir-1265
	hsa-mir-4477b	hsa-mir-3065	hsa-mir-3173	hsa-mir-1267
	hsa-mir-4479	hsa-mir-30b	hsa-mir-3198-1	hsa-mir-1269a
	hsa-mir-4480	hsa-mir-30c-1	hsa-mir-3198-2	hsa-mir-1271
	hsa-mir-4509-1	hsa-mir-3118-2	hsa-mir-320c-2	hsa-mir-1273d
	hsa-mir-4509-2	hsa-mir-3118-3	hsa-mir-3529	hsa-mir-1277
	hsa-mir-4509-3	hsa-mir-3119-1	hsa-mir-3613	hsa-mir-1279
	hsa-mir-4521	hsa-mir-3129	hsa-mir-3651	hsa-mir-128-1
	hsa-mir-4530	hsa-mir-3135b	hsa-mir-365b	hsa-mir-1285-1
	hsa-mir-4645	hsa-mir-3150a	hsa-mir-3662	hsa-mir-1285-2
	hsa-mir-4651	hsa-mir-3150b	hsa-mir-3665	hsa-mir-1288
	hsa-mir-4657	hsa-mir-3158-1	hsa-mir-3666	hsa-mir-1289-1
	hsa-mir-4665	hsa-mir-3158-2	hsa-mir-3674	hsa-mir-129-1
	hsa-mir-4666b	hsa-mir-3163	hsa-mir-3682	hsa-mir-129-2
	hsa-mir-4671	hsa-mir-3164	hsa-mir-3683	hsa-mir-1291
	hsa-mir-4674	hsa-mir-3170	hsa-mir-3689b	hsa-mir-1292
	hsa-mir-4675	hsa-mir-3196	hsa-mir-3691	hsa-mir-1295b
	hsa-mir-4707	hsa-mir-320b-1	hsa-mir-370	hsa-mir-1297
	hsa-mir-4741	hsa-mir-329-1	hsa-mir-372	hsa-mir-1299
	hsa-mir-4759	hsa-mir-338	hsa-mir-377	hsa-mir-1302-1
	hsa-mir-4767	hsa-mir-33b	hsa-mir-378h	hsa-mir-1302-10
	hsa-mir-4770	hsa-mir-345	hsa-mir-3909	hsa-mir-1302-3
	hsa-mir-4787	hsa-mir-3609	hsa-mir-3913-1	hsa-mir-1302-4
	hsa-mir-5011	hsa-mir-3611	hsa-mir-3913-2	hsa-mir-1302-6
	hsa-mir-5091	hsa-mir-3614	hsa-mir-3914-1	hsa-mir-1302-8
	hsa-mir-548ag-1	hsa-mir-3622a	hsa-mir-3914-2	hsa-mir-1303
	hsa-mir-548ah	hsa-mir-363	hsa-mir-3924	hsa-mir-1304
	hsa-mir-548aq	hsa-mir-3646	hsa-mir-3943	hsa-mir-1305
	hsa-mir-548i-3	hsa-mir-3648	hsa-mir-3976	hsa-mir-130a
	hsa-mir-548i-4	hsa-mir-3649	hsa-mir-421	hsa-mir-1321
	hsa-mir-548q	hsa-mir-3659	hsa-mir-4251	hsa-mir-1322
	hsa-mir-5683	hsa-mir-3677	hsa-mir-4252	hsa-mir-1323
	hsa-mir-5697	hsa-mir-3681	hsa-mir-4257	hsa-mir-1324
	hsa-mir-582	hsa-mir-371a	hsa-mir-4269	hsa-mir-133a-1
	hsa-mir-583	hsa-mir-371b	hsa-mir-4277	hsa-mir-133b
	hsa-mir-584	hsa-mir-373	hsa-mir-4280	hsa-mir-135a-2
	hsa-mir-6089-1	hsa-mir-376a-1	hsa-mir-4292	hsa-mir-136
	hsa-mir-6090	hsa-mir-376a-2	hsa-mir-4298	hsa-mir-137
	hsa-mir-6125	hsa-mir-376b	hsa-mir-4301	hsa-mir-138-1
	hsa-mir-639	hsa-mir-378c	hsa-mir-4309	hsa-mir-138-2
	hsa-mir-6512	hsa-mir-378f	hsa-mir-4314	hsa-mir-141
	hsa-mir-6513	hsa-mir-378g	hsa-mir-4319	hsa-mir-1468
	hsa-mir-708	hsa-mir-378i	hsa-mir-4326	hsa-mir-1469
	hsa-mir-718	hsa-mir-380	hsa-mir-4424	hsa-mir-146a
	hsa-mir-765	hsa-mir-3908	hsa-mir-4429	hsa-mir-1470
	hsa-mir-767	hsa-mir-3940	hsa-mir-4430	hsa-mir-1471
	hsa-mir-873	hsa-mir-3942	hsa-mir-4434	hsa-mir-147a
	hsa-mir-876	hsa-mir-411	hsa-mir-4436a	hsa-mir-147b
		hsa-mir-424	hsa-mir-4448	hsa-mir-148b
		hsa-mir-4258	hsa-mir-4460	hsa-mir-149
		hsa-mir-4259	hsa-mir-4465	hsa-mir-151a
		hsa-mir-4262	hsa-mir-4467	hsa-mir-151b
		hsa-mir-4264	hsa-mir-4468	hsa-mir-1537
		hsa-mir-4267	hsa-mir-4482	hsa-mir-1538
		hsa-mir-4268	hsa-mir-4487	hsa-mir-1539
		hsa-mir-4270	hsa-mir-4496	hsa-mir-155
		hsa-mir-4274	hsa-mir-4498	hsa-mir-1587
		hsa-mir-4281	hsa-mir-450a-1	hsa-mir-181a-1
		hsa-mir-4287	hsa-mir-450a-2	hsa-mir-181b-1
		hsa-mir-429	hsa-mir-4514	hsa-mir-184
		hsa-mir-4294	hsa-mir-4532	hsa-mir-186
		hsa-mir-4295	hsa-mir-4535	hsa-mir-18b
		hsa-mir-431	hsa-mir-4640	hsa-mir-1908
		hsa-mir-4310	hsa-mir-4655	hsa-mir-1909
		hsa-mir-4311	hsa-mir-4672	hsa-mir-191
		hsa-mir-4320	hsa-mir-4676	hsa-mir-1914
		hsa-mir-4329	hsa-mir-4682	hsa-mir-1915
		hsa-mir-4418	hsa-mir-4686	hsa-mir-192
		hsa-mir-4428	hsa-mir-4689	hsa-mir-193a
		hsa-mir-4432	hsa-mir-4691	hsa-mir-194-1
		hsa-mir-4436b-1	hsa-mir-4701	hsa-mir-194-2
		hsa-mir-4436b-2	hsa-mir-4711	hsa-mir-196a-1
		hsa-mir-4439	hsa-mir-4712	hsa-mir-1976
		hsa-mir-4444-1	hsa-mir-4717	hsa-mir-198
		hsa-mir-4444-2	hsa-mir-4721	hsa-mir-199a-1
		hsa-mir-4445	hsa-mir-4735	hsa-mir-199b
		hsa-mir-4451	hsa-mir-4737	hsa-mir-19b-1
		hsa-mir-4452	hsa-mir-4739	hsa-mir-200b
		hsa-mir-4456	hsa-mir-4742	hsa-mir-202
		hsa-mir-4457	hsa-mir-4756	hsa-mir-204
		hsa-mir-4462	hsa-mir-4761	hsa-mir-2053
		hsa-mir-4472-2	hsa-mir-4764	hsa-mir-20b
		hsa-mir-4475	hsa-mir-4765	hsa-mir-21
		hsa-mir-4489	hsa-mir-4772	hsa-mir-210
		hsa-mir-449c	hsa-mir-4775	hsa-mir-211
		hsa-mir-4504	hsa-mir-4776-1	hsa-mir-2110
		hsa-mir-450b	hsa-mir-4780	hsa-mir-2113
		hsa-mir-4516	hsa-mir-4790	hsa-mir-2114
		hsa-mir-4531	hsa-mir-4802	hsa-mir-2117
		hsa-mir-4540	hsa-mir-485	hsa-mir-214
		hsa-mir-4635	hsa-mir-486	hsa-mir-215
		hsa-mir-4641	hsa-mir-487b	hsa-mir-216a
		hsa-mir-4669	hsa-mir-495	hsa-mir-218-2
		hsa-mir-4678	hsa-mir-499b	hsa-mir-219-1
		hsa-mir-4680	hsa-mir-503	hsa-mir-219-2
		hsa-mir-4688	hsa-mir-5095	hsa-mir-22
		hsa-mir-4690	hsa-mir-514b	hsa-mir-221
		hsa-mir-4692	hsa-mir-516b-1	hsa-mir-222
		hsa-mir-4696	hsa-mir-518e	hsa-mir-2277
		hsa-mir-4708	hsa-mir-5190	hsa-mir-2355
		hsa-mir-4709	hsa-mir-5193	hsa-mir-2392
		hsa-mir-4723	hsa-mir-5194	hsa-mir-23c
		hsa-mir-4728	hsa-mir-532	hsa-mir-25
		hsa-mir-4740	hsa-mir-542	hsa-mir-2681
		hsa-mir-4743	hsa-mir-543	hsa-mir-26b
		hsa-mir-4745	hsa-mir-548aa-2	hsa-mir-27a
		hsa-mir-4746	hsa-mir-548am	hsa-mir-27b
		hsa-mir-4747	hsa-mir-548an	hsa-mir-2909
		hsa-mir-4755	hsa-mir-548as	hsa-mir-2964a
		hsa-mir-4758	hsa-mir-548at	hsa-mir-298
		hsa-mir-4771-2	hsa-mir-548au	hsa-mir-299
		hsa-mir-4773-1	hsa-mir-548d-2	hsa-mir-29b-1
		hsa-mir-4773-2	hsa-mir-548f-2	hsa-mir-301b
		hsa-mir-4774	hsa-mir-548h-5	hsa-mir-302e
		hsa-mir-4776-2	hsa-mir-548s	hsa-mir-3074
		hsa-mir-4779	hsa-mir-548x-2	hsa-mir-30a
		hsa-mir-4781	hsa-mir-549a	hsa-mir-30c-2
		hsa-mir-4786	hsa-mir-557	hsa-mir-3115
		hsa-mir-4792	hsa-mir-5572	hsa-mir-3116-1
		hsa-mir-4793	hsa-mir-5583-1	hsa-mir-3116-2
		hsa-mir-489	hsa-mir-5583-2	hsa-mir-3117
		hsa-mir-499a	hsa-mir-5684	hsa-mir-3118-1
		hsa-mir-5003	hsa-mir-5694	hsa-mir-3119-2
		hsa-mir-5004	hsa-mir-5696	hsa-mir-3121
		hsa-mir-5010	hsa-mir-5702	hsa-mir-3122
		hsa-mir-5047	hsa-mir-5705	hsa-mir-3123
		hsa-mir-5089	hsa-mir-579	hsa-mir-3125
		hsa-mir-5090	hsa-mir-596	hsa-mir-3126
		hsa-mir-5094	hsa-mir-600	hsa-mir-3127
		hsa-mir-5096	hsa-mir-6077-1	hsa-mir-3128
		hsa-mir-516a-1	hsa-mir-6079	hsa-mir-3130-1
		hsa-mir-516a-2	hsa-mir-6081	hsa-mir-3131
		hsa-mir-517b	hsa-mir-6087	hsa-mir-3136
		hsa-mir-517c	hsa-mir-6131	hsa-mir-3137
		hsa-mir-518c	hsa-mir-616	hsa-mir-3139
		hsa-mir-5191	hsa-mir-622	hsa-mir-3140
		hsa-mir-5192	hsa-mir-629	hsa-mir-3142
		hsa-mir-519c	hsa-mir-631	hsa-mir-3143
		hsa-mir-519e	hsa-mir-648	hsa-mir-3144
		hsa-mir-520a	hsa-mir-6500	hsa-mir-3145
		hsa-mir-520f	hsa-mir-6510	hsa-mir-3146
		hsa-mir-522	hsa-mir-6511a-4	hsa-mir-3147
		hsa-mir-526b	hsa-mir-653	hsa-mir-3148
		hsa-mir-539	hsa-mir-665	hsa-mir-3149
		hsa-mir-541	hsa-mir-6717	hsa-mir-3151
		hsa-mir-548h-2	hsa-mir-6722	hsa-mir-3154
		hsa-mir-548i-2	hsa-mir-7-2	hsa-mir-3155a
		hsa-mir-548o-2	hsa-mir-744	hsa-mir-3155b
		hsa-mir-548w	hsa-mir-761	hsa-mir-3156-1
		hsa-mir-5582	hsa-mir-875	hsa-mir-3156-2
		hsa-mir-5685	hsa-mir-9-2	hsa-mir-3157
		hsa-mir-5695	hsa-mir-9-3	hsa-mir-3160-1
		hsa-mir-570	hsa-mir-924	hsa-mir-3160-2
		hsa-mir-5701-1	hsa-mir-92b	hsa-mir-3161
		hsa-mir-5701-2	hsa-mir-937	hsa-mir-3162
		hsa-mir-5739		hsa-mir-3166
		hsa-mir-575		hsa-mir-3167
		hsa-mir-588		hsa-mir-3168
		hsa-mir-595		hsa-mir-3169
		hsa-mir-599		hsa-mir-3171
		hsa-mir-601		hsa-mir-3174
		hsa-mir-6072		hsa-mir-3176
		hsa-mir-608		hsa-mir-3177
		hsa-mir-6085		hsa-mir-3178
		hsa-mir-612		hsa-mir-3179-1
		hsa-mir-614		hsa-mir-3179-2
		hsa-mir-625		hsa-mir-3179-3
		hsa-mir-626		hsa-mir-3180-1
		hsa-mir-634		hsa-mir-3180-2
		hsa-mir-642a		hsa-mir-3180-3
		hsa-mir-642b		hsa-mir-3180-4
		hsa-mir-644a		hsa-mir-3181
		hsa-mir-6501		hsa-mir-3182
		hsa-mir-6505		hsa-mir-3183
		hsa-mir-6506		hsa-mir-3184
		hsa-mir-6508		hsa-mir-3186
		hsa-mir-6509		hsa-mir-3187
		hsa-mir-654		hsa-mir-3188
		hsa-mir-656		hsa-mir-3189
		hsa-mir-660		hsa-mir-3192
		hsa-mir-664a		hsa-mir-3193
		hsa-mir-664b		hsa-mir-3195
		hsa-mir-6716		hsa-mir-3197
		hsa-mir-6719		hsa-mir-3199-1
		hsa-mir-7-3		hsa-mir-3199-2
		hsa-mir-877		hsa-mir-32
		hsa-mir-885		hsa-mir-3200
		hsa-mir-888		hsa-mir-3201
		hsa-mir-890		hsa-mir-320b-2
		hsa-mir-892c		hsa-mir-320c-1
		hsa-mir-92a-1		hsa-mir-320d-1
		hsa-mir-933		hsa-mir-320e
		hsa-mir-939		hsa-mir-323a
		hsa-mir-944		hsa-mir-324
		hsa-mir-95		hsa-mir-326
		hsa-mir-96		hsa-mir-329-2
				hsa-mir-330
				hsa-mir-335
				hsa-mir-337
				hsa-mir-339
				hsa-mir-33a
				hsa-mir-346
				hsa-mir-34a
				hsa-mir-34b
				hsa-mir-34c
				hsa-mir-3605
				hsa-mir-3606
				hsa-mir-3607
				hsa-mir-361
				hsa-mir-3610
				hsa-mir-3615
				hsa-mir-3616
				hsa-mir-3617
				hsa-mir-3618
				hsa-mir-362
				hsa-mir-3620
				hsa-mir-3621
				hsa-mir-3622b
				hsa-mir-3650
				hsa-mir-3657
				hsa-mir-3658
				hsa-mir-365a
				hsa-mir-3668
				hsa-mir-3670-1
				hsa-mir-3670-2
				hsa-mir-3671
				hsa-mir-3672
				hsa-mir-3673
				hsa-mir-3678
				hsa-mir-3679
				hsa-mir-3680-1
				hsa-mir-3680-2
				hsa-mir-3684
				hsa-mir-3685
				hsa-mir-3686
				hsa-mir-3687
				hsa-mir-3688-1
				hsa-mir-3688-2
				hsa-mir-3689a
				hsa-mir-3689e
				hsa-mir-3689f
				hsa-mir-369
				hsa-mir-3692
				hsa-mir-3713
				hsa-mir-374a
				hsa-mir-375
				hsa-mir-376c
				hsa-mir-378b
				hsa-mir-378d-2
				hsa-mir-378e
				hsa-mir-378j
				hsa-mir-379
				hsa-mir-381
				hsa-mir-383
				hsa-mir-3907
				hsa-mir-3910-1
				hsa-mir-3910-2
				hsa-mir-3911
				hsa-mir-3912
				hsa-mir-3915
				hsa-mir-3916
				hsa-mir-3919
				hsa-mir-3920
				hsa-mir-3921
				hsa-mir-3922
				hsa-mir-3923
				hsa-mir-3927
				hsa-mir-3928
				hsa-mir-3929
				hsa-mir-3934
				hsa-mir-3935
				hsa-mir-3936
				hsa-mir-3937
				hsa-mir-3938
				hsa-mir-3939
				hsa-mir-3941
				hsa-mir-3945
				hsa-mir-3972
				hsa-mir-3973
				hsa-mir-3974
				hsa-mir-3977
				hsa-mir-3978
				hsa-mir-409
				hsa-mir-410
				hsa-mir-412
				hsa-mir-422a
				hsa-mir-423
				hsa-mir-4254
				hsa-mir-4255
				hsa-mir-4256
				hsa-mir-4260
				hsa-mir-4263
				hsa-mir-4265
				hsa-mir-4266
				hsa-mir-4271
				hsa-mir-4272
				hsa-mir-4273
				hsa-mir-4275
				hsa-mir-4276
				hsa-mir-4279
				hsa-mir-4282
				hsa-mir-4283-2
				hsa-mir-4284
				hsa-mir-4285
				hsa-mir-4288
				hsa-mir-4289
				hsa-mir-4290
				hsa-mir-4291
				hsa-mir-4293
				hsa-mir-4296
				hsa-mir-4297
				hsa-mir-4299
				hsa-mir-4302
				hsa-mir-4304
				hsa-mir-4305
				hsa-mir-4306
				hsa-mir-4307
				hsa-mir-4308
				hsa-mir-4312
				hsa-mir-4313
				hsa-mir-4315-2
				hsa-mir-4317
				hsa-mir-4321
				hsa-mir-4324
				hsa-mir-4325
				hsa-mir-4327
				hsa-mir-4328
				hsa-mir-433
				hsa-mir-4330
				hsa-mir-4417
				hsa-mir-4419a
				hsa-mir-4419b
				hsa-mir-4420
				hsa-mir-4421
				hsa-mir-4422
				hsa-mir-4423
				hsa-mir-4427
				hsa-mir-4431
				hsa-mir-4433
				hsa-mir-4435-1
				hsa-mir-4435-2
				hsa-mir-4441
				hsa-mir-4443
				hsa-mir-4446
				hsa-mir-4447
				hsa-mir-4450
				hsa-mir-4454
				hsa-mir-4455
				hsa-mir-4458
				hsa-mir-4459
				hsa-mir-4461
				hsa-mir-4463
				hsa-mir-4464
				hsa-mir-4469
				hsa-mir-4470
				hsa-mir-4471
				hsa-mir-4472-1
				hsa-mir-4473
				hsa-mir-4474
				hsa-mir-4476
				hsa-mir-4478
				hsa-mir-448
				hsa-mir-4481
				hsa-mir-4484
				hsa-mir-4485
				hsa-mir-4486
				hsa-mir-4488
				hsa-mir-4490
				hsa-mir-4491
				hsa-mir-4492
				hsa-mir-4493
				hsa-mir-4494
				hsa-mir-4495
				hsa-mir-4497
				hsa-mir-4499
				hsa-mir-449a
				hsa-mir-4500
				hsa-mir-4501
				hsa-mir-4503
				hsa-mir-4505
				hsa-mir-4506
				hsa-mir-4510
				hsa-mir-4511
				hsa-mir-4512
				hsa-mir-4513
				hsa-mir-4515
				hsa-mir-4518
				hsa-mir-4519
				hsa-mir-4520a
				hsa-mir-4520b
				hsa-mir-4522
				hsa-mir-4523
				hsa-mir-4524a
				hsa-mir-4524b
				hsa-mir-4527
				hsa-mir-4528
				hsa-mir-4529
				hsa-mir-4533
				hsa-mir-4534
				hsa-mir-4537
				hsa-mir-4539
				hsa-mir-454
				hsa-mir-455
				hsa-mir-4632
				hsa-mir-4634
				hsa-mir-4636
				hsa-mir-4637
				hsa-mir-4639
				hsa-mir-4642
				hsa-mir-4643
				hsa-mir-4646
				hsa-mir-4647
				hsa-mir-4648
				hsa-mir-4650-1
				hsa-mir-4650-2
				hsa-mir-4652
				hsa-mir-4653
				hsa-mir-4654
				hsa-mir-466
				hsa-mir-4660
				hsa-mir-4661
				hsa-mir-4662a
				hsa-mir-4662b
				hsa-mir-4663
				hsa-mir-4664
				hsa-mir-4666a
				hsa-mir-4667
				hsa-mir-4668
				hsa-mir-4670
				hsa-mir-4673
				hsa-mir-4677
				hsa-mir-4679-1
				hsa-mir-4679-2
				hsa-mir-4681
				hsa-mir-4683
				hsa-mir-4684
				hsa-mir-4693
				hsa-mir-4694
				hsa-mir-4695
				hsa-mir-4698
				hsa-mir-4699
				hsa-mir-4700
				hsa-mir-4703
				hsa-mir-4704
				hsa-mir-4705
				hsa-mir-4710
				hsa-mir-4713
				hsa-mir-4714
				hsa-mir-4715
				hsa-mir-4718
				hsa-mir-4719
				hsa-mir-4720
				hsa-mir-4725
				hsa-mir-4726
				hsa-mir-4727
				hsa-mir-4729
				hsa-mir-4730
				hsa-mir-4733
				hsa-mir-4734
				hsa-mir-4738
				hsa-mir-4744
				hsa-mir-4749
				hsa-mir-4750
				hsa-mir-4751
				hsa-mir-4752
				hsa-mir-4753
				hsa-mir-4757
				hsa-mir-4760
				hsa-mir-4762
				hsa-mir-4766
				hsa-mir-4768
				hsa-mir-4769
				hsa-mir-4771-1
				hsa-mir-4777
				hsa-mir-4782
				hsa-mir-4783
				hsa-mir-4784
				hsa-mir-4785
				hsa-mir-4788
				hsa-mir-4789
				hsa-mir-4791
				hsa-mir-4794
				hsa-mir-4795
				hsa-mir-4796
				hsa-mir-4797
				hsa-mir-4799
				hsa-mir-4800
				hsa-mir-4801
				hsa-mir-4803
				hsa-mir-483
				hsa-mir-484
				hsa-mir-487a
				hsa-mir-488
				hsa-mir-490
				hsa-mir-491
				hsa-mir-492
				hsa-mir-493
				hsa-mir-494
				hsa-mir-496
				hsa-mir-498
				hsa-mir-4999
				hsa-mir-5000
				hsa-mir-5001
				hsa-mir-5002
				hsa-mir-5006
				hsa-mir-5007
				hsa-mir-5009
				hsa-mir-500b
				hsa-mir-504
				hsa-mir-507
				hsa-mir-5088
				hsa-mir-509-1
				hsa-mir-509-2
				hsa-mir-5093
				hsa-mir-510
				hsa-mir-5100
				hsa-mir-511-1
				hsa-mir-511-2
				hsa-mir-512-1
				hsa-mir-513a-1
				hsa-mir-513a-2
				hsa-mir-513b
				hsa-mir-513c
				hsa-mir-515-1
				hsa-mir-516b-2
				hsa-mir-5186
				hsa-mir-5187
				hsa-mir-5188
				hsa-mir-518f
				hsa-mir-5196
				hsa-mir-5197
				hsa-mir-519a-1
				hsa-mir-519b
				hsa-mir-519d
				hsa-mir-520c
				hsa-mir-520e
				hsa-mir-520g
				hsa-mir-520h
				hsa-mir-521-2
				hsa-mir-526a-1
				hsa-mir-526a-2
				hsa-mir-544b
				hsa-mir-545
				hsa-mir-548a-1
				hsa-mir-548a-2
				hsa-mir-548a-3
				hsa-mir-548aa-1
				hsa-mir-548ab
				hsa-mir-548ac
				hsa-mir-548ad
				hsa-mir-548ae-1
				hsa-mir-548ae-2
				hsa-mir-548ag-2
				hsa-mir-548ai
				hsa-mir-548aj-1
				hsa-mir-548aj-2
				hsa-mir-548ak
				hsa-mir-548al
				hsa-mir-548ao
				hsa-mir-548ap
				hsa-mir-548ax
				hsa-mir-548az
				hsa-mir-548b
				hsa-mir-548d-1
				hsa-mir-548e
				hsa-mir-548f-1
				hsa-mir-548f-3
				hsa-mir-548f-4
				hsa-mir-548f-5
				hsa-mir-548g
				hsa-mir-548h-1
				hsa-mir-548h-3
				hsa-mir-548h-4
				hsa-mir-548i-1
				hsa-mir-548k
				hsa-mir-548m
				hsa-mir-548n
				hsa-mir-548p
				hsa-mir-548t
				hsa-mir-548u
				hsa-mir-548x
				hsa-mir-548y
				hsa-mir-550a-1
				hsa-mir-550a-3
				hsa-mir-550b-1
				hsa-mir-551b
				hsa-mir-552
				hsa-mir-5571
				hsa-mir-5579
				hsa-mir-558
				hsa-mir-5580
				hsa-mir-5581
				hsa-mir-5584
				hsa-mir-5586
				hsa-mir-5587
				hsa-mir-5588
				hsa-mir-5589
				hsa-mir-559
				hsa-mir-5590
				hsa-mir-5591
				hsa-mir-561
				hsa-mir-562
				hsa-mir-563
				hsa-mir-564
				hsa-mir-567
				hsa-mir-568
				hsa-mir-5680
				hsa-mir-5681a
				hsa-mir-5681b
				hsa-mir-5682
				hsa-mir-5686
				hsa-mir-5687
				hsa-mir-5688
				hsa-mir-5689
				hsa-mir-569
				hsa-mir-5690
				hsa-mir-5691
				hsa-mir-5692a-1
				hsa-mir-5692a-2
				hsa-mir-5692b
				hsa-mir-5692c-1
				hsa-mir-5693
				hsa-mir-5698
				hsa-mir-5699
				hsa-mir-5700
				hsa-mir-5703
				hsa-mir-5704
				hsa-mir-5706
				hsa-mir-5708
				hsa-mir-571
				hsa-mir-572
				hsa-mir-574
				hsa-mir-576
				hsa-mir-577
				hsa-mir-578
				hsa-mir-5787
				hsa-mir-580
				hsa-mir-581
				hsa-mir-585
				hsa-mir-586
				hsa-mir-587
				hsa-mir-589
				hsa-mir-591
				hsa-mir-593
				hsa-mir-603
				hsa-mir-604
				hsa-mir-605
				hsa-mir-606
				hsa-mir-6068
				hsa-mir-6069
				hsa-mir-607
				hsa-mir-6071
				hsa-mir-6073
				hsa-mir-6074
				hsa-mir-6076
				hsa-mir-6077-2
				hsa-mir-6078
				hsa-mir-6080
				hsa-mir-6082
				hsa-mir-6083
				hsa-mir-6084
				hsa-mir-6086
				hsa-mir-6088
				hsa-mir-609
				hsa-mir-610
				hsa-mir-611
				hsa-mir-6124
				hsa-mir-6126
				hsa-mir-6127
				hsa-mir-6128
				hsa-mir-6129
				hsa-mir-613
				hsa-mir-6130
				hsa-mir-6132
				hsa-mir-6133
				hsa-mir-6134
				hsa-mir-615
				hsa-mir-6165
				hsa-mir-617
				hsa-mir-618
				hsa-mir-620
				hsa-mir-621
				hsa-mir-623
				hsa-mir-624
				hsa-mir-627
				hsa-mir-628
				hsa-mir-630
				hsa-mir-632
				hsa-mir-633
				hsa-mir-636
				hsa-mir-637
				hsa-mir-638
				hsa-mir-640
				hsa-mir-641
				hsa-mir-643
				hsa-mir-645
				hsa-mir-646
				hsa-mir-649
				hsa-mir-6499
				hsa-mir-650
				hsa-mir-6502
				hsa-mir-6503
				hsa-mir-6507
				hsa-mir-651
				hsa-mir-6511a-1
				hsa-mir-6511a-2
				hsa-mir-6511a-3
				hsa-mir-6511b-1
				hsa-mir-6511b-1
				hsa-mir-6514
				hsa-mir-655
				hsa-mir-658
				hsa-mir-659
				hsa-mir-661
				hsa-mir-662
				hsa-mir-663a
				hsa-mir-663b
				hsa-mir-668
				hsa-mir-670
				hsa-mir-671
				hsa-mir-6715a
				hsa-mir-6715b
				hsa-mir-6718
				hsa-mir-6720
				hsa-mir-6723
				hsa-mir-675
				hsa-mir-676
				hsa-mir-7-1
				hsa-mir-711
				hsa-mir-759
				hsa-mir-762
				hsa-mir-764
				hsa-mir-766
				hsa-mir-770
				hsa-mir-891a
				hsa-mir-891b
				hsa-mir-9-1
				hsa-mir-920
				hsa-mir-92a-2
				hsa-mir-934
				hsa-mir-935
				hsa-mir-938
				hsa-mir-940
				hsa-mir-941-1
				hsa-mir-942
				hsa-mir-943
				hsa-mir-98
				hsa-mir-99b

## Sheet: Mus musculus
Supplementary Data 1_miRNAs sub groups Human and Mouse
bilateral	depleted	downstream	upstream	flat
mmu-mir-101a	mmu-let-7f-1	mmu-let-7b	mmu-mir-106b	mmu-let-7a-1
mmu-mir-107	mmu-mir-1264	mmu-let-7c-1	mmu-mir-1192	mmu-let-7a-2
mmu-mir-125a	mmu-mir-130a	mmu-let-7d	mmu-mir-1195	mmu-let-7c-2
mmu-mir-142	mmu-mir-138-2	mmu-let-7e	mmu-mir-1251	mmu-let-7f-2
mmu-mir-148a	mmu-mir-146b	mmu-mir-100	mmu-mir-130b	mmu-let-7g
mmu-mir-185	mmu-mir-181c	mmu-mir-101b	mmu-mir-133a-1	mmu-let-7i
mmu-mir-1982	mmu-mir-181d	mmu-mir-101c	mmu-mir-135a-1	mmu-let-7j
mmu-mir-19b-2	mmu-mir-1906-2	mmu-mir-103-1	mmu-mir-135a-2	mmu-let-7k
mmu-mir-1a-2	mmu-mir-1907	mmu-mir-1196	mmu-mir-153	mmu-mir-103-2
mmu-mir-20a	mmu-mir-1912	mmu-mir-122	mmu-mir-1843a	mmu-mir-106a
mmu-mir-224	mmu-mir-1945	mmu-mir-1224	mmu-mir-1896	mmu-mir-10a
mmu-mir-297a-4	mmu-mir-201	mmu-mir-124-2	mmu-mir-1897	mmu-mir-10b
mmu-mir-29b-1	mmu-mir-216a	mmu-mir-1249	mmu-mir-190b	mmu-mir-1186b
mmu-mir-3087	mmu-mir-219-1	mmu-mir-129-1	mmu-mir-1927	mmu-mir-1187
mmu-mir-31	mmu-mir-221	mmu-mir-1306	mmu-mir-1928	mmu-mir-1190
mmu-mir-3102	mmu-mir-222	mmu-mir-130c	mmu-mir-1931	mmu-mir-1191
mmu-mir-3109	mmu-mir-297a-1	mmu-mir-146a	mmu-mir-1935	mmu-mir-1193
mmu-mir-32	mmu-mir-3059	mmu-mir-181b-2	mmu-mir-193b	mmu-mir-1198
mmu-mir-34a	mmu-mir-3079	mmu-mir-183	mmu-mir-194-2	mmu-mir-1199
mmu-mir-362	mmu-mir-3098	mmu-mir-187	mmu-mir-1941	mmu-mir-124-1
mmu-mir-376b	mmu-mir-344i	mmu-mir-1902	mmu-mir-1946b	mmu-mir-124-3
mmu-mir-3965	mmu-mir-3473c	mmu-mir-190a	mmu-mir-1950	mmu-mir-1247
mmu-mir-3971	mmu-mir-378c	mmu-mir-192	mmu-mir-1962	mmu-mir-125b-1
mmu-mir-5103	mmu-mir-3961	mmu-mir-1933	mmu-mir-196a-2	mmu-mir-125b-2
mmu-mir-5129	mmu-mir-3970	mmu-mir-1934	mmu-mir-199a-1	mmu-mir-126
mmu-mir-544	mmu-mir-423	mmu-mir-1940	mmu-mir-202	mmu-mir-127
mmu-mir-6353	mmu-mir-465a	mmu-mir-1947	mmu-mir-204	mmu-mir-128-2
mmu-mir-6361	mmu-mir-465b-1	mmu-mir-1952	mmu-mir-206	mmu-mir-129-2
mmu-mir-6391	mmu-mir-465b-2	mmu-mir-1958	mmu-mir-208a	mmu-mir-132
mmu-mir-6410	mmu-mir-465c-1	mmu-mir-195a	mmu-mir-21a	mmu-mir-134
mmu-mir-6540	mmu-mir-465c-2	mmu-mir-1963	mmu-mir-24-1	mmu-mir-135b
mmu-mir-670	mmu-mir-466b-6	mmu-mir-1964	mmu-mir-25	mmu-mir-136
mmu-mir-671	mmu-mir-466i	mmu-mir-1966	mmu-mir-26a-2	mmu-mir-137
mmu-mir-679	mmu-mir-467a-3	mmu-mir-199b	mmu-mir-27b	mmu-mir-138-1
mmu-mir-711	mmu-mir-467a-5	mmu-mir-1a-1	mmu-mir-297b	mmu-mir-139
mmu-mir-883a	mmu-mir-467a-7	mmu-mir-1b	mmu-mir-299a	mmu-mir-140
	mmu-mir-467g	mmu-mir-200a	mmu-mir-29c	mmu-mir-141
	mmu-mir-467h	mmu-mir-205	mmu-mir-3058	mmu-mir-143
	mmu-mir-500	mmu-mir-208b	mmu-mir-3067	mmu-mir-144
	mmu-mir-5117	mmu-mir-218-1	mmu-mir-3070a	mmu-mir-145a
	mmu-mir-5122	mmu-mir-22	mmu-mir-3073a	mmu-mir-145b
	mmu-mir-5124b	mmu-mir-23a	mmu-mir-3086	mmu-mir-148b
	mmu-mir-5620	mmu-mir-23b	mmu-mir-3088	mmu-mir-149
	mmu-mir-6238	mmu-mir-24-2	mmu-mir-3095	mmu-mir-150
	mmu-mir-6354	mmu-mir-27a	mmu-mir-30a	mmu-mir-151
	mmu-mir-6359	mmu-mir-28c	mmu-mir-30c-2	mmu-mir-152
	mmu-mir-6370	mmu-mir-296	mmu-mir-30f	mmu-mir-154
	mmu-mir-6379	mmu-mir-297a-2	mmu-mir-3108	mmu-mir-155
	mmu-mir-6388	mmu-mir-298	mmu-mir-322	mmu-mir-15a
	mmu-mir-6398	mmu-mir-29a	mmu-mir-325	mmu-mir-17
	mmu-mir-6404	mmu-mir-3057	mmu-mir-338	mmu-mir-181a-1
	mmu-mir-669a-9	mmu-mir-3061	mmu-mir-342	mmu-mir-181b-1
	mmu-mir-669b	mmu-mir-3065	mmu-mir-345	mmu-mir-182
	mmu-mir-691	mmu-mir-3066	mmu-mir-3473a	mmu-mir-1839
	mmu-mir-695	mmu-mir-3072	mmu-mir-3473d	mmu-mir-186
	mmu-mir-743b	mmu-mir-3073b	mmu-mir-3544	mmu-mir-188
	mmu-mir-871	mmu-mir-3074-2	mmu-mir-3572	mmu-mir-1892
	mmu-mir-883b	mmu-mir-3076	mmu-mir-361	mmu-mir-1893
	mmu-mir-92b	mmu-mir-3094	mmu-mir-374c	mmu-mir-1894
	mmu-mir-98	mmu-mir-3097	mmu-mir-376a	mmu-mir-1895
		mmu-mir-30c-1	mmu-mir-377	mmu-mir-1898
		mmu-mir-30d	mmu-mir-383	mmu-mir-18a
		mmu-mir-30e	mmu-mir-384	mmu-mir-18b
		mmu-mir-3103	mmu-mir-409	mmu-mir-1900
		mmu-mir-3106	mmu-mir-421	mmu-mir-1901
		mmu-mir-3113	mmu-mir-432	mmu-mir-1903
		mmu-mir-337	mmu-mir-434	mmu-mir-1904
		mmu-mir-341	mmu-mir-449a	mmu-mir-1905
		mmu-mir-343	mmu-mir-471	mmu-mir-1906-1
		mmu-mir-34c	mmu-mir-483	mmu-mir-191
		mmu-mir-362	mmu-mir-485	mmu-mir-1929
		mmu-mir-363	mmu-mir-489	mmu-mir-1932
		mmu-mir-369	mmu-mir-491	mmu-mir-1936
		mmu-mir-374b	mmu-mir-497	mmu-mir-1938
		mmu-mir-380	mmu-mir-503	mmu-mir-193a
		mmu-mir-381	mmu-mir-5105	mmu-mir-194-1
		mmu-mir-429	mmu-mir-5116	mmu-mir-1942
		mmu-mir-433	mmu-mir-5120	mmu-mir-1943
		mmu-mir-466f-3	mmu-mir-5616	mmu-mir-1949
		mmu-mir-466j	mmu-mir-5621	mmu-mir-1951
		mmu-mir-466n	mmu-mir-5623	mmu-mir-1953
		mmu-mir-467a-10	mmu-mir-5710	mmu-mir-1954
		mmu-mir-467a-2	mmu-mir-574	mmu-mir-1955
		mmu-mir-467a-4	mmu-mir-582	mmu-mir-1956
		mmu-mir-467a-6	mmu-mir-615	mmu-mir-1957a
		mmu-mir-467a-8	mmu-mir-6338	mmu-mir-1957b
		mmu-mir-467a-9	mmu-mir-6378	mmu-mir-195b
		mmu-mir-467b	mmu-mir-6384	mmu-mir-1960
		mmu-mir-467c	mmu-mir-6394	mmu-mir-1965
		mmu-mir-467d	mmu-mir-6397	mmu-mir-1967
		mmu-mir-467e	mmu-mir-6403	mmu-mir-1968
		mmu-mir-468	mmu-mir-6406	mmu-mir-1969
		mmu-mir-490	mmu-mir-6411	mmu-mir-196a-1
		mmu-mir-496b	mmu-mir-6537	mmu-mir-196b
		mmu-mir-5097	mmu-mir-654	mmu-mir-1970
		mmu-mir-5099	mmu-mir-680-3	mmu-mir-1971
		mmu-mir-5104	mmu-mir-682	mmu-mir-1981
		mmu-mir-5109	mmu-mir-684-2	mmu-mir-1983
		mmu-mir-511	mmu-mir-692-1	mmu-mir-199a-2
		mmu-mir-5112	mmu-mir-692-3	mmu-mir-19a
		mmu-mir-5118	mmu-mir-702	mmu-mir-19b-1
		mmu-mir-5121	mmu-mir-708	mmu-mir-200b
		mmu-mir-5128	mmu-mir-717	mmu-mir-200c
		mmu-mir-5134	mmu-mir-758	mmu-mir-203
		mmu-mir-539	mmu-mir-764	mmu-mir-207
		mmu-mir-551b	mmu-mir-7b	mmu-mir-20b
		mmu-mir-5626	mmu-mir-804	mmu-mir-210
		mmu-mir-568	mmu-mir-873a	mmu-mir-211
		mmu-mir-592		mmu-mir-212
		mmu-mir-598		mmu-mir-214
		mmu-mir-6241		mmu-mir-215
		mmu-mir-6244		mmu-mir-216b
		mmu-mir-6340		mmu-mir-217
		mmu-mir-6344		mmu-mir-218-2
		mmu-mir-6357		mmu-mir-21b
		mmu-mir-6364		mmu-mir-21c
		mmu-mir-6367		mmu-mir-223
		mmu-mir-6368		mmu-mir-26a-1
		mmu-mir-6376		mmu-mir-2861
		mmu-mir-6381		mmu-mir-28a
		mmu-mir-6385		mmu-mir-290
		mmu-mir-6393		mmu-mir-291a
		mmu-mir-6400		mmu-mir-291b
		mmu-mir-6409		mmu-mir-292
		mmu-mir-6415		mmu-mir-293
		mmu-mir-652		mmu-mir-294
		mmu-mir-665		mmu-mir-295
		mmu-mir-666		mmu-mir-297a-3
		mmu-mir-669a-1		mmu-mir-297c
		mmu-mir-669a-10		mmu-mir-299b
		mmu-mir-669a-11		mmu-mir-29b-2
		mmu-mir-669a-12		mmu-mir-300
		mmu-mir-669a-3		mmu-mir-301b
		mmu-mir-669a-4		mmu-mir-302a
		mmu-mir-669a-5		mmu-mir-302b
		mmu-mir-669a-6		mmu-mir-302c
		mmu-mir-669a-8		mmu-mir-302d
		mmu-mir-669c		mmu-mir-3062
		mmu-mir-669m-1		mmu-mir-3063
		mmu-mir-673		mmu-mir-3068
		mmu-mir-680-1		mmu-mir-3069
		mmu-mir-686		mmu-mir-3070b
		mmu-mir-700		mmu-mir-3071
		mmu-mir-701		mmu-mir-3075
		mmu-mir-744		mmu-mir-3077
		mmu-mir-770		mmu-mir-3078
		mmu-mir-877		mmu-mir-3080
		mmu-mir-879		mmu-mir-3081
		mmu-mir-9-1		mmu-mir-3082
		mmu-mir-92a-2		mmu-mir-3083
		mmu-mir-96		mmu-mir-3084-1
		mmu-mir-99b		mmu-mir-3084-2
				mmu-mir-3090
				mmu-mir-3091
				mmu-mir-3092
				mmu-mir-3093
				mmu-mir-3096a
				mmu-mir-3096b
				mmu-mir-3099
				mmu-mir-3101
				mmu-mir-3104
				mmu-mir-3107
				mmu-mir-3112
				mmu-mir-320
				mmu-mir-323
				mmu-mir-324
				mmu-mir-326
				mmu-mir-327
				mmu-mir-328
				mmu-mir-329
				mmu-mir-33
				mmu-mir-330
				mmu-mir-331
				mmu-mir-335
				mmu-mir-344-1
				mmu-mir-344-2
				mmu-mir-344b
				mmu-mir-344c
				mmu-mir-344d-1
				mmu-mir-344d-2
				mmu-mir-344d-3
				mmu-mir-344e
				mmu-mir-344f
				mmu-mir-344g
				mmu-mir-344h-1
				mmu-mir-344h-2
				mmu-mir-346
				mmu-mir-3470a
				mmu-mir-3470b
				mmu-mir-3471-1
				mmu-mir-3471-2
				mmu-mir-3472
				mmu-mir-3473b
				mmu-mir-3474
				mmu-mir-3475
				mmu-mir-34b
				mmu-mir-351
				mmu-mir-365-1
				mmu-mir-367
				mmu-mir-370
				mmu-mir-375
				mmu-mir-376c
				mmu-mir-378a
				mmu-mir-378d
				mmu-mir-379
				mmu-mir-3960
				mmu-mir-3962
				mmu-mir-3963
				mmu-mir-3964
				mmu-mir-3966
				mmu-mir-3967
				mmu-mir-3968
				mmu-mir-3969
				mmu-mir-410
				mmu-mir-411
				mmu-mir-412
				mmu-mir-425
				mmu-mir-431
				mmu-mir-448
				mmu-mir-449b
				mmu-mir-449c
				mmu-mir-450a-1
				mmu-mir-452
				mmu-mir-453
				mmu-mir-455
				mmu-mir-463
				mmu-mir-466a
				mmu-mir-466b-3
				mmu-mir-466c-1
				mmu-mir-466c-2
				mmu-mir-466e
				mmu-mir-466f-1
				mmu-mir-466f-2
				mmu-mir-466f-4
				mmu-mir-466g
				mmu-mir-466h
				mmu-mir-466k
				mmu-mir-466l
				mmu-mir-466m
				mmu-mir-466o
				mmu-mir-467a-1
				mmu-mir-467f
				mmu-mir-470
				mmu-mir-484
				mmu-mir-487b
				mmu-mir-488
				mmu-mir-493
				mmu-mir-495
				mmu-mir-496a
				mmu-mir-499
				mmu-mir-501
				mmu-mir-504
				mmu-mir-5046
				mmu-mir-505
				mmu-mir-509
				mmu-mir-5098
				mmu-mir-5100
				mmu-mir-5101
				mmu-mir-5107
				mmu-mir-5108
				mmu-mir-5113
				mmu-mir-5115
				mmu-mir-5119
				mmu-mir-5123
				mmu-mir-5124a
				mmu-mir-5125
				mmu-mir-5126
				mmu-mir-5127
				mmu-mir-5130
				mmu-mir-5131
				mmu-mir-5132
				mmu-mir-5133
				mmu-mir-5135
				mmu-mir-5136
				mmu-mir-540
				mmu-mir-543
				mmu-mir-546
				mmu-mir-547
				mmu-mir-5615-1
				mmu-mir-5615-2
				mmu-mir-5617
				mmu-mir-5619
				mmu-mir-5622
				mmu-mir-5624
				mmu-mir-5625
				mmu-mir-5627
				mmu-mir-599
				mmu-mir-6237
				mmu-mir-6243
				mmu-mir-6335
				mmu-mir-6336
				mmu-mir-6337
				mmu-mir-6339
				mmu-mir-6341
				mmu-mir-6342
				mmu-mir-6343
				mmu-mir-6345
				mmu-mir-6347
				mmu-mir-6349
				mmu-mir-6350
				mmu-mir-6352
				mmu-mir-6355
				mmu-mir-6356
				mmu-mir-6358
				mmu-mir-6360
				mmu-mir-6362
				mmu-mir-6365
				mmu-mir-6366
				mmu-mir-6369
				mmu-mir-6371
				mmu-mir-6372
				mmu-mir-6373
				mmu-mir-6374
				mmu-mir-6375
				mmu-mir-6380
				mmu-mir-6382
				mmu-mir-6383
				mmu-mir-6386
				mmu-mir-6387
				mmu-mir-6389
				mmu-mir-6392
				mmu-mir-6395
				mmu-mir-6399
				mmu-mir-6402
				mmu-mir-6405
				mmu-mir-6407
				mmu-mir-6408
				mmu-mir-6413
				mmu-mir-6414
				mmu-mir-6416
				mmu-mir-6417
				mmu-mir-6420
				mmu-mir-6538
				mmu-mir-6541
				mmu-mir-664
				mmu-mir-668
				mmu-mir-669a-7
				mmu-mir-669d-2
				mmu-mir-669e
				mmu-mir-669g
				mmu-mir-669h
				mmu-mir-669i
				mmu-mir-669k
				mmu-mir-669l
				mmu-mir-669m-2
				mmu-mir-669n
				mmu-mir-669o
				mmu-mir-669p-1
				mmu-mir-669p-2
				mmu-mir-672
				mmu-mir-674
				mmu-mir-677
				mmu-mir-681
				mmu-mir-683-1
				mmu-mir-683-2
				mmu-mir-684-1
				mmu-mir-687
				mmu-mir-688
				mmu-mir-690
				mmu-mir-692-2
				mmu-mir-693
				mmu-mir-694
				mmu-mir-698
				mmu-mir-703
				mmu-mir-704
				mmu-mir-705
				mmu-mir-706
				mmu-mir-707
				mmu-mir-709
				mmu-mir-710
				mmu-mir-713
				mmu-mir-718
				mmu-mir-719
				mmu-mir-721
				mmu-mir-743a
				mmu-mir-759
				mmu-mir-760
				mmu-mir-761
				mmu-mir-762
				mmu-mir-767
				mmu-mir-7a-2
				mmu-mir-802
				mmu-mir-872
				mmu-mir-873b
				mmu-mir-875
				mmu-mir-876
				mmu-mir-880
				mmu-mir-881
				mmu-mir-9-2
				mmu-mir-9-3
				mmu-mir-93
				mmu-mir-99a
