# Supplementary material for: DNA methylation directs microRNA biogenesis in mammalian cells
Source: Nat Commun. 2019 Dec 11;10:5657. doi: 10.1038/s41467-019-13527-1 (PMC6906426; doi:10.1038/s41467-019-13527-1)
Supplement: Supplementary file 5 — Supplementary Data 2 [file 41467_2019_13527_MOESM5_ESM.xlsx]

## Sheet: 1
Supplementary Data 2_KEGG analysis for miRNA
methylated miRNAs					unmethylated miRNAs
I. Upstream					I. Depleted
KEGG pathway	p-value	#genes	#miRNAs		KEGG pathway	p-value	#genes	#miRNAs
Proteoglycans in cancer	5.39e-12	164	87		Proteoglycans in cancer	4.85e-11	152	76
Mucin type O-Glycan biosynthesis	3.31e-09	25	41		Axon guidance	1.85e-08	102	69
Morphine addiction	3.85e-09	78	75		ErbB signaling pathway	3.24e-08	76	68
Pathways in cancer	3.85e-09	311	90		Adherens junction	7.6e-07	63	63
Axon guidance	1.04e-06	102	78		Signaling pathways regulating pluripotency of stem cells	1.62e-05	109	70
Thyroid hormone signaling pathway	1.15e-06	99	80		Hippo signaling pathway	1.88e-05	113	70
Hippo signaling pathway	8.33e-06	119	77		FoxO signaling pathway	4.32e-05	104	68
GABAergic synapse	1.25e-05	71	71		Glutamatergic synapse	4.45e-05	88	72
ErbB signaling pathway	1.48e-05	74	76		Mucin type O-Glycan biosynthesis	8.1e-05	22	32
Adrenergic signaling in cardiomyocytes	2.25e-05	116	77		Pancreatic cancer	0.000112075	55	61
Pancreatic cancer	6.25e-05	57	70		Ras signaling pathway	0.00012198	167	77
Renal cell carcinoma	6.25e-05	57	74		Fatty acid biosynthesis	0.000388151	8	17
Signaling pathways regulating pluripotency of stem cells	0.000138529	110	83		Endometrial cancer	0.000488483	44	64
Fatty acid biosynthesis	0.000152327	10	17		TGF-beta signaling pathway	0.000786861	58	58
TGF-beta signaling pathway	0.000152327	63	69		Fatty acid metabolism	0.0018856	31	38
Ras signaling pathway	0.000152327	172	87		Neurotrophin signaling pathway	0.00191004	92	70
Wnt signaling pathway	0.000181497	110	77		Rap1 signaling pathway	0.0024404	150	75
Glioma	0.000205894	53	75		Glioma	0.00323912	49	59
Adherens junction	0.00030423	60	64		Melanoma	0.00323912	58	60
Acute myeloid leukemia	0.00034297	49	70		Renal cell carcinoma	0.00323912	55	64
Endocytosis	0.00034297	161	82		Pathways in cancer	0.00350081	277	83
Phosphatidylinositol signaling system	0.000392198	64	70		Wnt signaling pathway	0.00419613	100	69
AMPK signaling pathway	0.000392198	99	75		cAMP signaling pathway	0.00448695	143	76
Non-small cell lung cancer	0.000450298	48	70		Focal adhesion	0.00448695	148	79
Circadian rhythm	0.000489377	29	59		Chronic myeloid leukemia	0.00510369	56	61
Prostate cancer	0.000643948	73	77		Inflammatory mediator regulation of TRP channels	0.00510369	71	63
Choline metabolism in cancer	0.000943657	83	77		Choline metabolism in cancer	0.00546183	75	70
Retrograde endocannabinoid signaling	0.00124171	80	79		MAPK signaling pathway	0.00644764	179	78
cAMP signaling pathway	0.00150661	152	82		Colorectal cancer	0.00700621	49	64
Colorectal cancer	0.00151094	52	69		Dorso-ventral axis formation	0.00894379	24	45
FoxO signaling pathway	0.00152595	105	80		Thyroid hormone signaling pathway	0.0115343	84	71
Small cell lung cancer	0.00192122	70	66		PI3K-Akt signaling pathway	0.0115343	234	80
Endometrial cancer	0.00195633	44	70		Prostate cancer	0.0135699	66	68
Nicotine addiction	0.00198704	31	64		Prion diseases	0.0138264	19	32
PI3K-Akt signaling pathway	0.00206361	250	88		T cell receptor signaling pathway	0.0138264	78	63
Focal adhesion	0.00248544	156	86		N-Glycan biosynthesis	0.0165502	34	41
Cholinergic synapse	0.00255443	88	77		Transcriptional misregulation in cancer	0.0176538	121	73
Chronic myeloid leukemia	0.00286099	59	73		Oxytocin signaling pathway	0.0186125	112	73
Glutamatergic synapse	0.00286099	87	76		Retrograde endocannabinoid signaling	0.0235537	71	67
Melanoma	0.00296824	58	75		Non-small cell lung cancer	0.0262403	43	60
Gap junction	0.00321807	68	78		ECM-receptor interaction	0.031645	55	57
Oxytocin signaling pathway	0.00381774	120	83		HIF-1 signaling pathway	0.031645	78	64
Lysine degradation	0.00474153	36	61		Melanogenesis	0.031645	72	65
Ubiquitin mediated proteolysis	0.00474153	104	77		Gap junction	0.0317817	62	64
Transcriptional misregulation in cancer	0.00508452	135	83		Type II diabetes mellitus	0.0331928	37	49
mTOR signaling pathway	0.00703048	50	70		AMPK signaling pathway	0.0366675	86	68
Arrhythmogenic right ventricular cardiomyopathy (ARVC)	0.00751211	57	62		Endocrine and other factor-regulated calcium reabsorption	0.0367178	32	50
Circadian entrainment	0.0125028	74	75		Endocytosis	0.0396294	141	75
cGMP-PKG signaling pathway	0.0125028	123	82		Thyroid cancer	0.0423985	22	43
HTLV-I infection	0.0125028	188	86		Long-term potentiation	0.0439912	50	63
Melanogenesis	0.0149455	76	69
Platelet activation	0.0156868	97	80		Total pathways directly related to cancer	14
Dorso-ventral axis formation	0.0180335	24	51		p-value average	0.00937521
Thyroid cancer	0.0181221	25	50
Hepatitis B	0.0181221	102	80		II. Flat
Calcium signaling pathway	0.0191012	131	78		KEGG pathway	p-value	#genes	#miRNAs
Endocrine and other factor-regulated calcium reabsorption	0.0192177	35	58		Biosynthesis of unsaturated fatty acids	9.02e-07	21	152
mRNA surveillance pathway	0.024672	68	70		Proteoglycans in cancer	2.38e-05	194	442
Rap1 signaling pathway	0.0251087	151	87		ErbB signaling pathway	5.42e-05	88	408
Bile secretion	0.0251955	53	57		Bacterial invasion of epithelial cells	0.000105222	77	363
p53 signaling pathway	0.0466373	53	62		Renal cell carcinoma	0.000251202	66	379
Aldosterone-regulated sodium reabsorption	0.0470573	32	55		Colorectal cancer	0.00144333	62	357
Hedgehog signaling pathway	0.048275	41	55		Arrhythmogenic right ventricular cardiomyopathy (ARVC)	0.00153268	72	356
Type II diabetes mellitus	0.048275	38	58		Fatty acid metabolism	0.00255127	42	234
Estrogen signaling pathway	0.048275	72	80		Pancreatic cancer	0.00255127	65	347
					Prolactin signaling pathway	0.00255127	69	358
Total pathways directly related to cancer	15				Inflammatory mediator regulation of TRP channels	0.00255127	95	363
p-value average	0.00228501				Glioma	0.00255127	63	366
					Phosphatidylinositol signaling system	0.00255127	77	372
II. Downstream					Chronic myeloid leukemia	0.00273269	72	364
KEGG pathway	p-value	#genes	#miRNAs		Axon guidance	0.00319041	121	403
Morphine addiction	7.5e-12	76	71		Endocytosis	0.00458141	199	425
Hippo signaling pathway	7.5e-12	131	81		Cocaine addiction	0.00516883	48	327
Mucin type O-Glycan biosynthesis	1.71e-09	24	40		Endometrial cancer	0.00516883	52	360
Arrhythmogenic right ventricular cardiomyopathy (ARVC)	7.79e-08	62	70		TGF-beta signaling pathway	0.00529489	77	354
Signaling pathways regulating pluripotency of stem cells	7.79e-08	114	78		Signaling pathways regulating pluripotency of stem cells	0.00529489	134	420
Pathways in cancer	7.79e-08	294	90		Long-term depression	0.00627247	58	347
GABAergic synapse	1.94e-07	72	69		Endocrine and other factor-regulated calcium reabsorption	0.00901647	47	306
Proteoglycans in cancer	3.54e-07	156	82		Choline metabolism in cancer	0.0102588	97	408
TGF-beta signaling pathway	3.16e-06	66	71		T cell receptor signaling pathway	0.0120464	100	379
Retrograde endocannabinoid signaling	1.15e-05	83	77		Central carbon metabolism in cancer	0.0123053	65	323
Wnt signaling pathway	4.78e-05	110	80		Platelet activation	0.0123053	124	401
Circadian entrainment	7.08e-05	74	75		Fc gamma R-mediated phagocytosis	0.0124619	88	354
Ras signaling pathway	8.02e-05	169	87		Amphetamine addiction	0.0124619	64	373
Renal cell carcinoma	9.41e-05	55	68		mTOR signaling pathway	0.0145709	59	350
Axon guidance	9.41e-05	98	77		Glycosphingolipid biosynthesis - ganglio series	0.0146658	15	132
Basal cell carcinoma	0.000196423	48	68		FoxO signaling pathway	0.0181808	128	418
Rap1 signaling pathway	0.000196423	160	84		Focal adhesion	0.0182422	194	447
Bacterial invasion of epithelial cells	0.000200883	62	68		Glycosaminoglycan biosynthesis - keratan sulfate	0.023537	15	108
Cholinergic synapse	0.00029302	86	74		Thyroid hormone signaling pathway	0.0241536	114	415
Glutamatergic synapse	0.000328609	89	71		Lysine degradation	0.0278849	49	337
Colorectal cancer	0.000512687	51	68		Aldosterone-regulated sodium reabsorption	0.0283955	39	272
Fatty acid biosynthesis	0.000601596	8	18		Rap1 signaling pathway	0.0283955	197	442
Nicotine addiction	0.000601596	31	61		Estrogen signaling pathway	0.0310275	93	392
Pancreatic cancer	0.000601911	54	65		AMPK signaling pathway	0.0325042	117	410
Glioma	0.000601911	51	65		Galactose metabolism	0.0329271	30	146
Endometrial cancer	0.000737724	44	65		Adherens junction	0.0329271	71	363
Endocytosis	0.000848383	155	82		Cholinergic synapse	0.0329271	107	401
Chronic myeloid leukemia	0.000927258	58	66		Hippo signaling pathway	0.0329271	142	423
ErbB signaling pathway	0.00116089	69	72		Hepatitis B	0.0335623	135	415
PI3K-Akt signaling pathway	0.00131009	244	91		Vasopressin-regulated water reabsorption	0.0355838	44	293
Thyroid hormone signaling pathway	0.00149526	88	80		Sphingolipid signaling pathway	0.0355838	111	398
FoxO signaling pathway	0.00161635	102	77		Pathways in cancer	0.0355838	366	477
N-Glycan biosynthesis	0.00190533	34	55		TNF signaling pathway	0.0364508	103	384
Oxytocin signaling pathway	0.00207258	119	81		PI3K-Akt signaling pathway	0.0364508	318	464
Adrenergic signaling in cardiomyocytes	0.00238559	106	72		Acute myeloid leukemia	0.0396718	55	332
Focal adhesion	0.00238559	152	80		VEGF signaling pathway	0.0485653	59	315
mTOR signaling pathway	0.00274648	50	64		Fc epsilon RI signaling pathway	0.0485653	67	329
Phosphatidylinositol signaling system	0.00380503	63	67		Insulin signaling pathway	0.0485653	132	419
Glycosphingolipid biosynthesis - lacto and neolacto series	0.00414044	19	38
Long-term depression	0.00443023	47	61		Total pathways directly related to cancer	11
AMPK signaling pathway	0.00514977	93	74		p-value average	0.0102311
Central carbon metabolism in cancer	0.00603101	51	60
Regulation of actin cytoskeleton	0.00645296	154	83
Prostate cancer	0.00711262	69	75
p53 signaling pathway	0.00983576	54	67
Hedgehog signaling pathway	0.0107582	42	59
Platelet activation	0.0107582	93	74
Choline metabolism in cancer	0.0111655	77	79
Adherens junction	0.0117724	59	68
Gap junction	0.0119744	64	65
MAPK signaling pathway	0.0119744	181	88
Lysine degradation	0.0156236	36	65
Viral carcinogenesis	0.0169188	129	75
Melanoma	0.0196148	54	71
Acute myeloid leukemia	0.0224136	45	58
Type II diabetes mellitus	0.0224136	38	61
Melanogenesis	0.0224136	75	70
Ubiquitin mediated proteolysis	0.0224136	98	79
Dopaminergic synapse	0.0224136	98	79
Biotin metabolism	0.0225322	3	8
Circadian rhythm	0.0229389	26	56
Glycosphingolipid biosynthesis - ganglio series	0.0297051	11	22
Notch signaling pathway	0.0324984	38	41
Inositol phosphate metabolism	0.0340787	45	57
Non-small cell lung cancer	0.0380933	42	60
Fc gamma R-mediated phagocytosis	0.0380933	68	71
Prolactin signaling pathway	0.0395737	52	64
Neurotrophin signaling pathway	0.0415883	87	78
Hepatitis B	0.0415883	97	79
Transcriptional misregulation in cancer	0.0479118	122	80
Total pathways directly related to cancer	16
p-value average	0.00975094
III. Both
KEGG pathway	p-value
Proteoglycans in cancer	1.05e-06
Hippo signaling pathway	1.17e-06
FoxO signaling pathway	5.11e-06
Mucin type O-Glycan biosynthesis	5.97e-06
Pancreatic cancer	9.57e-06
GABAergic synapse	1.75e-05
Rap1 signaling pathway	0.000133465
Prion diseases	0.000475126
Ras signaling pathway	0.000475126
Phosphatidylinositol signaling system	0.000520732
Glutamatergic synapse	0.000608258
Endocytosis	0.000622295
Thyroid hormone signaling pathway	0.000760105
Choline metabolism in cancer	0.000894866
Morphine addiction	0.00106221
Oxytocin signaling pathway	0.00106221
Focal adhesion	0.00129694
Glioma	0.00130596
Pathways in cancer	0.00166091
Cell adhesion molecules (CAMs)	0.00247454
Regulation of actin cytoskeleton	0.00296047
Axon guidance	0.00303287
Signaling pathways regulating pluripotency of stem cells	0.0037595
mTOR signaling pathway	0.00581112
Prolactin signaling pathway	0.00646762
Long-term depression	0.00646762
Prostate cancer	0.00646762
TGF-beta signaling pathway	0.00678666
Retrograde endocannabinoid signaling	0.00716525
Non-small cell lung cancer	0.0078637
Melanoma	0.0078637
Platelet activation	0.00881836
Lysine degradation	0.0130061
cGMP-PKG signaling pathway	0.01528
Adherens junction	0.0156965
Aldosterone-regulated sodium reabsorption	0.0162099
Arrhythmogenic right ventricular cardiomyopathy (ARVC)	0.0163656
Long-term potentiation	0.0172584
Adrenergic signaling in cardiomyocytes	0.0172584
Calcium signaling pathway	0.0172584
Thyroid hormone synthesis	0.0179207
Renal cell carcinoma	0.0181016
Hypertrophic cardiomyopathy (HCM)	0.0181016
Amphetamine addiction	0.0181016
Colorectal cancer	0.0202999
Inflammatory mediator regulation of TRP channels	0.0214393
Neurotrophin signaling pathway	0.0214393
PI3K-Akt signaling pathway	0.0217513
Endometrial cancer	0.0256969
Fc gamma R-mediated phagocytosis	0.0256969
Nicotine addiction	0.0266938
Glycosaminoglycan biosynthesis - chondroitin sulfate / dermatan sulfate	0.0270385
Thyroid cancer	0.0288625
Gastric acid secretion	0.0288625
Wnt signaling pathway	0.0288625
Sphingolipid signaling pathway	0.0325692
Bacterial invasion of epithelial cells	0.0330015
ErbB signaling pathway	0.0373959
Total pathways directly related to cancer	12
p-value average	0.00991902
	43	25
	14.3333	12.5
