# Supplementary material for: DNA methylation directs microRNA biogenesis in mammalian cells
Source: Nat Commun. 2019 Dec 11;10:5657. doi: 10.1038/s41467-019-13527-1 (PMC6906426; doi:10.1038/s41467-019-13527-1)
Supplement: Supplementary file 6 — Supplementary Data 3 [file 41467_2019_13527_MOESM6_ESM.xlsx]

## Sheet: 1
	Supplementary Data 3 _ Sequence information for DNA oligonucleotides used in these studies.
	Sr No.	Name of the Pri-miRNA	Orientation	Primer sequence	Species
	1	mmu_Pri-miR-101a	Forward	TGACGGACACGGTGACT	Mus musculus
			Reverse	GCTGCCATCCTTCAGTTATCA	Mus musculus
	2	mmu_Pri-miR-691	Forward	TAGGATGCCCATGTCTGTATTG	Mus musculus
			Reverse	TTTCTGCCTCTCTTCAGGAAT	Mus musculus
	3	mmu_Pri-miR-107	Forward	AATGCTTCCACCCGCAATA	Mus musculus
			Reverse	CTGTGCTTTGATAGCCCTGTA	Mus musculus
	4	mmu_Pri-miR-744	Forward	GAGGAAGAAGCAGCACAGT	Mus musculus
			Reverse	GACCGAGTAAGGTTGAGGTTAG	Mus musculus
	5	mmu_Pri-miR-708	Forward	GGGACAGCTGTGTTTGAAATG	Mus musculus
			Reverse	CCCTCTAGAAGCTCACAGTCTA	Mus musculus
	6	mmu_Pri-miR-146b	Forward	CAGCATCCAGACTGAGAGAAC	Mus musculus
			Reverse	AGCCTTGGTGTTGATGGTATAG	Mus musculus
	7	mmu_Pri-miR-125a	Forward	TCTGGTCCACCATAGCTACA	Mus musculus
			Reverse	CAAGAACCTCACCTGTGACC	Mus musculus
	8	mmu_Pri-miR-700	Forward	GAGGAAGTTGGGAGATAGAAGAAC	Mus musculus
			Reverse	CCTCTTCAGTTTCGCTCTCAC	Mus musculus
	9	mmu_Pri-miR-582-5p	Forward	AACACCGCTGGCCAATC	Mus musculus
			Reverse	CTGACTTCTCAATGAAATGCTTCC	Mus musculus
	10	mmu_Pri-miR-467g	Forward	CTCACAGAAATTAAAGCAGCAATC	Mus musculus
			Reverse	ATATATATGCATGCACAAGACCTG	Mus musculus
	11	mmu_Pri-miR_449a	Forward	CTTCTGGCTGGGTTCTTCTT	Mus musculus
			Reverse	GTGGTGATTGTGTGTGCAATAG	Mus musculus
	12	mmu_Pri-miR_let-7f1	Forward	AGAGACTGATGCTTATTCCAGAAG	Mus musculus
			Reverse	AGGGAAGGCAATAGATTGTATAGTT	Mus musculus
	13	mmu_Pri_miR_330-5p	Forward	TGACTCCCTTCTTCCAGGAT	Mus musculus
			Reverse	TAAGACACAGGCCCAGAGA	Mus musculus
	14	mmu_Pri_miR_709	Forward	TGGAACCACAGGTTCTCAATC	Mus musculus
			Reverse	CTGCTCAAACAGGACAGTTCTA	Mus musculus
	15	mmu_Pri_miR_186	Forward	CAGGACAGCCTTCATATCCTTC	Mus musculus
			Reverse	GCATTTAGCTCAAACTTCCCAAA	Mus musculus
	16	mmu_Pri-miR-1947	Forward	AAGACAATTAGATTTGTGGCATCTG	Mus musculus
			Reverse	CGTCGGAACTTCACGATTGA	Mus musculus
	17	RPLP0	Forward	GTCACTGTGCCAGCTCAGAA	Mus musculus
			Reverse	TCAATGGTGCCTCTGGAGAT	Mus musculus
	18	DNMT1	Forward	GGCTTCAGTGGCATGAAC	Mus musculus
			Reverse	CTGCAGCCAAGATGATGG	Mus musculus
	19	DNMT3a	Forward	CCATTCGACCTGGTGATTGG	Mus musculus
			Reverse	TGGAGACGTCTGTGTAGTGG	Mus musculus
	20	DNMT3b	Forward	GCGACAACCGTCCATTCTTC	Mus musculus
			Reverse	CTCTGGGCACTGGCTCTGACC	Mus musculus
	21	GAPDH	Forward	TGCACCACCAACTGCTTAG	Mus musculus
			Reverse	GGATGCAGGGATGATGTTC	Mus musculus
	22	Drosha	Forward	GAGTATGCCATCACCAACGACA	Mus musculus
			Reverse	CCAGGTCCTTGTCGATGTAC	Mus musculus
	23	Tubulin	Forward	CCTGCTCATCAGCAAGATCC	Mus musculus
			Reverse	TCTCATCCGTGTTCTCAACC	Mus musculus
	Sr No.	Details	Orientation	Sequence	Species	Company
	1	Si Negative Control	Sense	CGUUAAUCGCGUAUAAUACGCGUAT	Mus musculus	IDT
			Antisense	AUACGCGUAUUAUACGCGAUUAACGAC	Mus musculus	IDT
	2	SiMeCp2 #1	Sense	CAAUUGAUAGCUUAAGAUAAAACCA	Mus musculus	IDT
			Antisense	AGGUUAACUAUCGAAUUCUAUUUUGGU	Mus musculus	IDT
	3	SiMeCp2 #2	Sense	CUUUUCGCUCUAAAGUAGAAUUGAT	Mus musculus	IDT
			Antisense	UCGAAAAGCGAGAUUUCAUCUUAACUA	Mus musculus	IDT
	4	SiMeCp2 #3	Sense	GACGGUCAGCAUCGAGGUCAAGGAA	Mus musculus	IDT
			Antisense	CUCUGCCAGUCGUAGCUCCAGUUCCUU	Mus musculus	IDT
