# Supplementary material for: DNA methylation directs microRNA biogenesis in mammalian cells
Source: Nat Commun. 2019 Dec 11;10:5657. doi: 10.1038/s41467-019-13527-1 (PMC6906426; doi:10.1038/s41467-019-13527-1)
Supplement: Supplementary file 7 — Source Data [file 41467_2019_13527_MOESM7_ESM.xlsx]

## Sheet: Figure 2
		DNA methylation directs microRNA biogenesis
	Figure 2b
	Figure 2e
	Ratio
			WT	TKO				WT	TKO				WT	TKO				WT	TKO				WT	TKO				WT	TKO				WT	TKO				WT	TKO				WT	TKO				WT	TKO
	125a-3p	Exp. 1	1	0.161541		101a	Exp. 1	1	0.25179		107	Exp. 1	1	0.327963		744	Exp. 1	1	0.300273		700	Exp. 1	1	0.498646		1947	Exp. 1	1	0.602135		582	Exp. 1	1	0.190171		708	Exp. 1	1	0.355227		449	Exp. 1	1	0.412652		691	Exp. 1	1	0.68835
		Exp. 2	1	0.194298			Exp. 2	1	0.356856			Exp. 2	1	0.332363			Exp. 2	1	0.266763			Exp. 2	1	0.563438			Exp. 2	1	0.54687			Exp. 2	1	0.311062			Exp. 2	1	0.393118			Exp. 2	1	0.647778			Exp. 2	1	2.3611
		Exp. 3	1	0.149954			Exp. 3	1	0.331272			Exp. 3	1	0.323409			Exp. 3	1	0.455891			Exp. 3	1	0.426704			Exp. 3	1	0.515917			Exp. 3	1	0.21395			Exp. 3	1	0.267726			Exp. 3	1	0.718616			Exp. 3	1	0.393865

## Sheet: Supplementary 3
	Supplementary Fig. 3a
	Pri-miR
			WT	TKO				WT	TKO				WT	TKO				WT	TKO				WT	TKO				WT	TKO				WT	TKO				WT	TKO				WT	TKO				WT	TKO
	125a-3p	Exp. 1	1	1.441		101a	Exp. 1	1	1.61811		107	Exp. 1	1	2.11469		744	Exp. 1	1	1.51888		700	Exp. 1	1	1.07752		1947	Exp. 1	1	0.583663		582	Exp. 1	1	1.26784		708	Exp. 1	1	1.67016		449	Exp. 1	1	1.20548		691	Exp. 1	1	1.46498
		Exp. 2	1	1.31746			Exp. 2	1	1.44858			Exp. 2	1	2.58415			Exp. 2	1	1.71181			Exp. 2	1	0.865864			Exp. 2	1	0.451539			Exp. 2	1	1.33151			Exp. 2	1	1.38433			Exp. 2	1	1.06717			Exp. 2	1	0.983749
		Exp. 3	1	1.90985			Exp. 3	1	1.3893			Exp. 3	1	2.28717			Exp. 3	1	1.43645			Exp. 3	1	1.15516			Exp. 3	1	0.513338			Exp. 3	1	1.24977			Exp. 3	1	1.87578			Exp. 3	1	0.925365			Exp. 3	1	1.16061
	Supplementary Fig. 3b
	Mature miR
			WT	TKO				WT	TKO				WT	TKO				WT	TKO				WT	TKO				WT	TKO				WT	TKO				WT	TKO				WT	TKO				WT	TKO
	125a-3p	Exp. 1	1	0.232781		101a	Exp. 1	1	0.407425		107	Exp. 1	1	0.693542		744	Exp. 1	1	0.456079		700	Exp. 1	1	0.5373		1947	Exp. 1	1	0.351444		582	Exp. 1	1	0.241106		708	Exp. 1	1	0.593284		449	Exp. 1	1	0.497443		691	Exp. 1	1	1.00842
		Exp. 2	1	0.25598			Exp. 2	1	0.516935			Exp. 2	1	0.858875			Exp. 2	1	0.456648			Exp. 2	1	0.48786			Exp. 2	1	0.246933			Exp. 2	1	0.414182			Exp. 2	1	0.544206			Exp. 2	1	0.691292			Exp. 2	1	2.32273
		Exp. 3	1	0.286391			Exp. 3	1	0.460234			Exp. 3	1	0.739693			Exp. 3	1	0.654863			Exp. 3	1	0.492913			Exp. 3	1	0.26484			Exp. 3	1	0.267387			Exp. 3	1	0.502197			Exp. 3	1	0.664982			Exp. 3	1	0.457123

## Sheet: Figure 3
	Figure 3b
	Drosha expression
			WT	TKO
	Drosha	Exp. 1	1	1.10219
		Exp. 2	1	0.723116
		Exp. 3	1	1.06658
	Figure 3c
	Drosha occupancy
			WT	TKO				WT	TKO				WT	TKO				WT	TKO				WT	TKO				WT	TKO				WT	TKO				WT	TKO				WT	TKO				WT	TKO
	125a-3p	Exp. 1	1	0.266496		101a	Exp. 1	1	0.477747		107	Exp. 1	1	0.538493		744	Exp. 1	1	0.395861		700	Exp. 1	1	0.526973		1947	Exp. 1	1	0.166235		582	Exp. 1	1	0.274597		708	Exp. 1	1	0.296509		449	Exp. 1	1	0.438291		691	Exp. 1	1	0.93385
		Exp. 2	1	0.258515			Exp. 2	1	0.262131			Exp. 2	1	0.58898			Exp. 2	1	0.633531			Exp. 2	1	0.466504			Exp. 2	1	0.165048			Exp. 2	1	0.279576			Exp. 2	1	0.551893			Exp. 2	1	0.449199			Exp. 2	1	0.484059
		Exp. 3	1	0.230033			Exp. 3	1	0.345645			Exp. 3	1	0.467958			Exp. 3	1	0.687574			Exp. 3	1	0.108066			Exp. 3	1	0.29641			Exp. 3	1	0.189309			Exp. 3	1	0.484977			Exp. 3	1	0.436391			Exp. 3	1	0.491769
	Figure 3d
	Ratio
			WT	5-Aza				WT	5-Aza				WT	5-Aza				WT	5-Aza				WT	5-Aza				WT	5-Aza				WT	5-Aza				WT	5-Aza				WT	5-Aza				WT	5-Aza
	125a-3p	Exp. 1	1	0.21591		101a	Exp. 1	1	0.619977		107	Exp. 1	1	0.301003		744	Exp. 1	1	0.204617		700	Exp. 1	1	0.347239		1947	Exp. 1	1	0.829328		582	Exp. 1	1	0.348565		708	Exp. 1	1	0.352522		449	Exp. 1	1	0.512811		691	Exp. 1	1	1.20247
		Exp. 2	1	0.307466			Exp. 2	1	0.69316			Exp. 2	1	0.440349			Exp. 2	1	0.154			Exp. 2	1	0.4793			Exp. 2	1	0.484515			Exp. 2	1	0.378535			Exp. 2	1	0.624049			Exp. 2	1	0.66966			Exp. 2	1	2.61444
		Exp. 3	1	0.135044			Exp. 3	1	0.582362			Exp. 3	1	0.396569			Exp. 3	1	0.190122			Exp. 3	1	0.420303			Exp. 3	1	0.152743			Exp. 3	1	0.33022			Exp. 3	1	0.417855			Exp. 3	1	0.596495			Exp. 3	1	1.65864
	Figure 3e
	α-Drosha
	α-GAPDH
	Figure 3f
	Drosha occupancy
			WT	5-Aza				WT	5-Aza				WT	5-Aza				WT	5-Aza				WT	5-Aza				WT	5-Aza				WT	5-Aza				WT	5-Aza				WT	5-Aza				WT	5-Aza
	125a-3p	Exp. 1	1	0.841989		101a	Exp. 1	1	0.653737		107	Exp. 1	1	1.23052		744	Exp. 1	1	0.681557		700	Exp. 1	1	0.802165		1947	Exp. 1	1	1.85656		582	Exp. 1	1	0.772971		708	Exp. 1	1	0.735031		449	Exp. 1	1	0.25636		691	Exp. 1	1	1.5554
		Exp. 2	1	0.663816			Exp. 2	1	0.491124			Exp. 2	1	1.35516			Exp. 2	1	0.833259			Exp. 2	1	0.755872			Exp. 2	1	1.63895			Exp. 2	1	0.154618			Exp. 2	1	1.04724			Exp. 2	1	0.523576			Exp. 2	1	2.51315
		Exp. 3	1	1.07676			Exp. 3	1	0.38149			Exp. 3	1	1.38971			Exp. 3	1	0.751067			Exp. 3	1	0.833027			Exp. 3	1	1.67424			Exp. 3	1	0.297658			Exp. 3	1	1.02742			Exp. 3	1	0.529258			Exp. 3	1	1.39769

## Sheet: Supplementary 4
	Supplemetary Fig. 4a
	Pri-miR
			WT	5-Aza				WT	5-Aza				WT	5-Aza				WT	5-Aza				WT	5-Aza				WT	5-Aza				WT	5-Aza				WT	5-Aza				WT	5-Aza				WT	5-Aza
	125a-3p	Exp. 1	1	1.65176		101a	Exp. 1	1	1.00975		107	Exp. 1	1	1.36226		744	Exp. 1	1	1.32777		700	Exp. 1	1	1.19872		1947	Exp. 1	1	1.48761		582	Exp. 1	1	1.21926		708	Exp. 1	1	1.56537		449	Exp. 1	1	1.38511		691	Exp. 1	1	1.05154
		Exp. 2	1	1.8163			Exp. 2	1	1.60492			Exp. 2	1	1.52098			Exp. 2	1	1.46358			Exp. 2	1	1.23713			Exp. 2	1	1.46003			Exp. 2	1	1.15269			Exp. 2	1	1.52626			Exp. 2	1	1.30903			Exp. 2	1	1.15429
		Exp. 3	1	1.78015			Exp. 3	1	1.38175			Exp. 3	1	1.65462			Exp. 3	1	1.18017			Exp. 3	1	1.15069			Exp. 3	1	1.49381			Exp. 3	1	1.1321			Exp. 3	1	1.63524			Exp. 3	1	1.19458			Exp. 3	1	1.09202
	Supplemetary Fig. 4b
	Mature miR
			WT	5-Aza				WT	5-Aza				WT	5-Aza				WT	5-Aza				WT	5-Aza				WT	5-Aza				WT	5-Aza				WT	5-Aza				WT	5-Aza				WT	5-Aza
	125a-3p	Exp. 1	1	0.35663		101a	Exp. 1	1	0.626022		107	Exp. 1	1	0.410044		744	Exp. 1	1	0.271684		700	Exp. 1	1	0.416244		1947	Exp. 1	1	1.23372		582	Exp. 1	1	0.42499		708	Exp. 1	1	0.551826		449	Exp. 1	1	0.7103		691	Exp. 1	1	1.26444
		Exp. 2	1	0.55845			Exp. 2	1	1.11247			Exp. 2	1	0.669762			Exp. 2	1	0.225391			Exp. 2	1	0.592957			Exp. 2	1	0.707407			Exp. 2	1	0.436333			Exp. 2	1	0.952461			Exp. 2	1	0.876606			Exp. 2	1	3.01781
		Exp. 3	1	0.240399			Exp. 3	1	0.804681			Exp. 3	1	0.65617			Exp. 3	1	0.224378			Exp. 3	1	0.483638			Exp. 3	1	0.228169			Exp. 3	1	0.373842			Exp. 3	1	0.683291			Exp. 3	1	0.71256			Exp. 3	1	1.81126

## Sheet: Figure 4
	Figure 4b
	Ser2/Ser5 occupancy
			WT	TKO				WT	TKO				WT	TKO				WT	TKO				WT	TKO				WT	TKO				WT	TKO				WT	TKO				WT	TKO				WT	TKO
	125a-3p	Exp. 1	1	3.46997		101a	Exp. 1	1	1.58124		107	Exp. 1	1	1.41017		744	Exp. 1	1	2.3936		700	Exp. 1	1	2.87076		1947	Exp. 1	1	3.04681		582	Exp. 1	1	2.31867		708	Exp. 1	1	2.01163		449	Exp. 1	1	1.8348		691	Exp. 1	1	1.37415
		Exp. 2	1	2.29718			Exp. 2	1	1.60133			Exp. 2	1	1.81904			Exp. 2	1	3.33974			Exp. 2	1	2.94514			Exp. 2	1	2.78374			Exp. 2	1	1.86883			Exp. 2	1	1.52203			Exp. 2	1	1.69217			Exp. 2	1	2.35181
		Exp. 3	1	3.92261			Exp. 3	1	1.36723			Exp. 3	1	1.53895			Exp. 3	1	2.46208			Exp. 3	1	1.88291			Exp. 3	1	3.69107			Exp. 3	1	1.8975			Exp. 3	1	2.08418			Exp. 3	1	2.06759			Exp. 3	1	0.188887
	Figure 4d
	Mecp2 occupancy
			WT	TKO				WT	TKO				WT	TKO				WT	TKO				WT	TKO				WT	TKO				WT	TKO				WT	TKO				WT	TKO				WT	TKO
	125a-3p	Exp. 1	1	0.590389		101a	Exp. 1	1	0.644831		107	Exp. 1	1	0.747771		744	Exp. 1	1	0.243133		700	Exp. 1	1	0.733766		1947	Exp. 1	1	0.744247		582	Exp. 1	1	0.350903		708	Exp. 1	1	0.711901		449	Exp. 1	1	1.08364		691	Exp. 1	1	0.889065
		Exp. 2	1	0.571631			Exp. 2	1	0.92951			Exp. 2	1	0.754251			Exp. 2	1	0.14775			Exp. 2	1	0.761751			Exp. 2	1	0.723622			Exp. 2	1	0.826876			Exp. 2	1	0.653501			Exp. 2	1	0.850337			Exp. 2	1	0.663017
		Exp. 3	1	0.418184			Exp. 3	1	0.233665			Exp. 3	1	0.847741			Exp. 3	1	0.536429			Exp. 3	1	0.537407			Exp. 3	1	0.688021			Exp. 3	1	0.429045			Exp. 3	1	0.560607			Exp. 3	1	0.451557			Exp. 3	1	1.6845
	Figure 4f
		α-Mecp2
		α-GAPDH
	Figure 4g
	Ratio
			Si Control	Si Mecp2				Si Control	Si Mecp2				Si Control	Si Mecp2				Si Control	Si Mecp2				Si Control	Si Mecp2				Si Control	Si Mecp2				Si Control	Si Mecp2				Si Control	Si Mecp2				Si Control	Si Mecp2				Si Control	Si Mecp2
	125a-3p	Exp. 1	1	0.317113		101a	Exp. 1	1	0.428194		107	Exp. 1	1	0.266852		744	Exp. 1	1	0.326156		700	Exp. 1	1	0.412701		1947	Exp. 1	1	0.315396		582	Exp. 1	1	0.57797		708	Exp. 1	1	0.461811		449	Exp. 1	1	0.509544		691	Exp. 1	1	1.18077
		Exp. 2	1	0.421249			Exp. 2	1	0.40755			Exp. 2	1	0.189885			Exp. 2	1	0.330273			Exp. 2	1	0.50958			Exp. 2	1	0.230023			Exp. 2	1	0.612773			Exp. 2	1	0.50149			Exp. 2	1	0.5362			Exp. 2	1	0.821697
		Exp. 3	1	0.426318			Exp. 3	1	0.292028			Exp. 3	1	0.20924			Exp. 3	1	0.494688			Exp. 3	1	0.385719			Exp. 3	1	0.233789			Exp. 3	1	0.763899			Exp. 3	1	0.591538			Exp. 3	1	0.467367			Exp. 3	1	1.11013
	Figure 4h
	Ser2/Ser5 occupancy
			Si Control	Si Mecp2				Si Control	Si Mecp2				Si Control	Si Mecp2				Si Control	Si Mecp2				Si Control	Si Mecp2				Si Control	Si Mecp2				Si Control	Si Mecp2				Si Control	Si Mecp2				Si Control	Si Mecp2				Si Control	Si Mecp2
	125a-3p	Exp. 1	1	1.60295		101a	Exp. 1	1	1.8975		107	Exp. 1	1	1.73763		744	Exp. 1	1	1.43082		700	Exp. 1	1	1.29823		1947	Exp. 1	1	1.87957		582	Exp. 1	1	1.33252		708	Exp. 1	1	2.89096		449	Exp. 1	1	1.16644		691	Exp. 1	1	0.587411
		Exp. 2	1	1.52537			Exp. 2	1	1.46692			Exp. 2	1	1.41395			Exp. 2	1	1.58478			Exp. 2	1	1.23629			Exp. 2	1	1.85455			Exp. 2	1	1.37894			Exp. 2	1	2.2197			Exp. 2	1	1.25637			Exp. 2	1	0.308641
		Exp. 3	1	1.58648			Exp. 3	1	1.52529			Exp. 3	1	1.58213			Exp. 3	1	1.64437			Exp. 3	1	1.34779			Exp. 3	1	1.81386			Exp. 3	1	1.30148			Exp. 3	1	2.15687			Exp. 3	1	1.2779			Exp. 3	1	1.16181

## Sheet: Supplemetary 5
	Supplemetary Fig. 5c
	Pri-miR
			Si Control	Si Mecp2				Si Control	Si Mecp2				Si Control	Si Mecp2				Si Control	Si Mecp2				Si Control	Si Mecp2				Si Control	Si Mecp2				Si Control	Si Mecp2				Si Control	Si Mecp2				Si Control	Si Mecp2				Si Control	Si Mecp2
	125a-3p	Exp. 1	1	1.19283		101a	Exp. 1	1	1.33609		107	Exp. 1	1	1.44778		744	Exp. 1	1	1.7569		700	Exp. 1	1	0.956485		1947	Exp. 1	1	1.06697		582	Exp. 1	1	1.1551		708	Exp. 1	1	1.25827		449	Exp. 1	1	1.10595		691	Exp. 1	1	1.20706
		Exp. 2	1	1.23721			Exp. 2	1	1.50171			Exp. 2	1	1.68008			Exp. 2	1	1.67403			Exp. 2	1	1.0556			Exp. 2	1	1.19634			Exp. 2	1	1.02254			Exp. 2	1	1.33587			Exp. 2	1	1.10279			Exp. 2	1	1.24436
		Exp. 3	1	1.21547			Exp. 3	1	1.67974			Exp. 3	1	1.79784			Exp. 3	1	1.16913			Exp. 3	1	0.970314			Exp. 3	1	1.11112			Exp. 3	1	0.96032			Exp. 3	1	1.09538			Exp. 3	1	1.34002			Exp. 3	1	0.509837
	Supplemetary Fig. 5d
	Matutre miR
			Si Control	Si Mecp2				Si Control	Si Mecp2				Si Control	Si Mecp2				Si Control	Si Mecp2				Si Control	Si Mecp2				Si Control	Si Mecp2				Si Control	Si Mecp2				Si Control	Si Mecp2				Si Control	Si Mecp2				Si Control	Si Mecp2
	125a-3p	Exp. 1	1	0.378261		101a	Exp. 1	1	0.572105		107	Exp. 1	1	0.386344		744	Exp. 1	1	0.573025		700	Exp. 1	1	0.394743		1947	Exp. 1	1	0.336518		582	Exp. 1	1	0.667613		708	Exp. 1	1	0.581085		449	Exp. 1	1	0.56353		691	Exp. 1	1	1.42527
		Exp. 2	1	0.521174			Exp. 2	1	0.61202			Exp. 2	1	0.319022			Exp. 2	1	0.552886			Exp. 2	1	0.537912			Exp. 2	1	0.275185			Exp. 2	1	0.626583			Exp. 2	1	0.669924			Exp. 2	1	0.591317			Exp. 2	1	1.02249
		Exp. 3	1	0.518176			Exp. 3	1	0.490529			Exp. 3	1	0.376179			Exp. 3	1	0.578356			Exp. 3	1	0.374268			Exp. 3	1	0.259769			Exp. 3	1	0.733587			Exp. 3	1	0.647961			Exp. 3	1	0.626284			Exp. 3	1	0.565984
	Supplemetary Fig. 5e
	Mecp2 occupancy
			Si Control	Si Mecp2				Si Control	Si Mecp2				Si Control	Si Mecp2				Si Control	Si Mecp2				Si Control	Si Mecp2				Si Control	Si Mecp2				Si Control	Si Mecp2				Si Control	Si Mecp2				Si Control	Si Mecp2				Si Control	Si Mecp2
	125a-3p	Exp. 1	1	0.283692		101a	Exp. 1	1	0.15602		107	Exp. 1	1	0.217441		744	Exp. 1	1	0.406705		700	Exp. 1	1	0.547563		1947	Exp. 1	1	0.451353		582	Exp. 1	1	0.582581		708	Exp. 1	1	0.220387		449	Exp. 1	1	0.596446		691	Exp. 1	1	0.632822
		Exp. 2	1	0.573778			Exp. 2	1	0.135336			Exp. 2	1	0.737426			Exp. 2	1	0.414124			Exp. 2	1	0.419197			Exp. 2	1	0.224409			Exp. 2	1	0.617589			Exp. 2	1	0.239637			Exp. 2	1	0.499378			Exp. 2	1	0.690689
		Exp. 3	1	0.576704			Exp. 3	1	0.324907			Exp. 3	1	0.767435			Exp. 3	1	0.571659			Exp. 3	1	0.63637			Exp. 3	1	0.327455			Exp. 3	1	0.529786			Exp. 3	1	0.270621			Exp. 3	1	0.543075			Exp. 3	1	0.739118
